# Supplementary material for: Residue Analysis and Assessment of the Risk of Dietary Exposure to Domoic Acid in Shellfish from the Coastal Areas of China
Source: Toxins (Basel). 2022 Dec 8;14(12):862. doi: 10.3390/toxins14120862 (PMC9783215; doi:10.3390/toxins14120862)
Supplement: Supplementary file 1 [file toxins-14-00862-s001.zip]

Archive with 1 entries (1 files):
- toxins-2048120-supplementary.pdf
